# Supplementary material for: User Experience, System Usability, and Feasibility of Two Novel Immersive Virtual Reality Memory Tasks for Cognitive Training: A Pilot Study
Source: Brain Sci. 2025 Nov 29;15(12):1289. doi: 10.3390/brainsci15121289 (PMC12730937; doi:10.3390/brainsci15121289)
Supplement: Supplementary file 1 [file brainsci-15-01289-s001.zip]

Archive with 1 entries (1 files):
- brainsci-3945754-supplementary.pdf
